# Supplementary material for: Vaccination with BNT162b2 and ChAdOx1 nCoV-19 Induces Cross-Reactive Anti-RBD IgG against SARS-CoV-2 Variants including Omicron
Source: Viruses. 2022 May 28;14(6):1181. doi: 10.3390/v14061181 (PMC9231407; doi:10.3390/v14061181)
Supplement: Supplementary file 1 [file viruses-14-01181-s001.zip]

Archive with 1 entries (1 files):
- viruses-1728081-supplementary.pdf
